# Supplementary material for: Impacts of Climate Change on the Distribution of Suitable Habitats and Ecological Niche for Trollius Wildflowers in Ili River Valley, Tacheng, Altay Prefecture
Source: Plants (Basel). 2024 Jun 25;13(13):1752. doi: 10.3390/plants13131752 (PMC11243624; doi:10.3390/plants13131752)
Supplement: Supplementary file 1 [file plants-13-01752-s001.zip]

Archive with 8 entries (6 files):
- plants-3039319-supplementary/
- plants-3039319-supplementary/supplementary files/
- plants-3039319-supplementary/supplementary files/Figure_S1_spss analysis.png
- plants-3039319-supplementary/supplementary files/Figure_S2_PCA analysis of niche.png
- plants-3039319-supplementary/supplementary files/Figure_S3_omission rate and AICc value.png
- plants-3039319-supplementary/supplementary files/Table_S1_niche breadth value.xlsx
- plants-3039319-supplementary/supplementary files/Table_S2_the area of suitable habitats.xlsx
- plants-3039319-supplementary/supplementary files/Table_S3_the distance of gravity center transfer.xlsx
