# Supplementary material for: Impacts of Climate Change on the Distribution of Suitable Habitats and Ecological Niche for Trollius Wildflowers in Ili River Valley, Tacheng, Altay Prefecture
Source: Plants (Basel). 2024 Jun 25;13(13):1752. doi: 10.3390/plants13131752 (PMC11243624; doi:10.3390/plants13131752)
Supplement: Supplementary file 1 [file plants-13-01752-s001.zip › plants-3039319-supplementary/supplementary files/Table_S1_niche breadth value.xlsx]

## Sheet: Sheet1
Species	Peroid	Niche breadth Min.	Niche breadth Max.
T.altaicus	LGM	0.44661	0.964779
	MID	0.32536	0.95253
	Current	0.376665	0.942576
	2050s126	0.346049	0.938145
	2050s370	0.239862	0.915327
	2050s585	0.31958	0.934149
	2070s126	0.468932	0.966622
	2070s370	0.457319	0.965803
	2070s585	0.450527	0.965389
	2090s126	0.349073	0.938346
	2090s370	0.324129	0.935364
	2090s585	0.328257	0.936202
T.asiaticus	LGM	0.379282	0.94944
	MID	0.390705	0.952131
	Current	0.393906	0.950332
	2050s126	0.49179	0.962005
	2050s370	0.601609	0.973735
	2050s585	0.537483	0.966713
	2070s126	0.712561	0.982428
	2070s370	0.714572	0.982581
	2070s585	0.709609	0.982235
	2090s126	0.481601	0.960677
	2090s370	0.647572	0.9769
	2090s585	0.661672	0.977726
T.dschungaricus	LGM	0.0013534	0.551752
	MID	0.0134358	0.764949
	Current	0.255794	0.922069
	2050s126	0.220111	0.904329
	2050s370	0.0414306	0.805216
	2050s585	0.222459	0.903128
	2070s126	0.100779	0.867594
	2070s370	0.0841417	0.861172
	2070s585	0.072313	0.858048
	2090s126	0.208985	0.900851
	2090s370	0.215378	0.898599
	2090s585	0.21437	0.899731
T.lilacinus	LGM	0.283535	0.92426
	MID	0.141898	0.86226
	Current	0.200985	0.905519
	2050s126	0.148814	0.879346
	2050s370	0.661208	0.980837
	2050s585	0.136534	0.872708
	2070s126	0.129752	0.870532
	2070s370	0.129332	0.869782
	2070s585	0.128271	0.86903
	2090s126	0.146474	0.878053
	2090s370	0.103961	0.853342
	2090s585	0.0866081	0.843152
