# Supplementary material for: Impacts of Climate Change on the Distribution of Suitable Habitats and Ecological Niche for Trollius Wildflowers in Ili River Valley, Tacheng, Altay Prefecture
Source: Plants (Basel). 2024 Jun 25;13(13):1752. doi: 10.3390/plants13131752 (PMC11243624; doi:10.3390/plants13131752)
Supplement: Supplementary file 1 [file plants-13-01752-s001.zip › plants-3039319-supplementary/supplementary files/Table_S2_the area of suitable habitats.xlsx]

## Sheet: Sheet1
Species	climate scenarios	Unsuitable habitat	Low suitable habitat	Moderate suitable habitat	High suitable habitat
T.altaicus	LGM	205523	78044.6	33259.6	8289.95
	MID	242964	65203.4	14366.4	2582.95
	Current	192845	61769.2	45756.9	24745.6
	2050s126	201614	63398.9	40717.6	19386.2
	2050s370	240851	47310.3	25611.1	11344.2
	2050s585	210772	63265.7	35611.9	15467.9
	2070s126	202071	82814.2	33965.6	6266.01
	2070s370	203319	85449.8	30581.5	5766.31
	2070s585	208181	80092.2	30915.5	5928.76
	2090s126	202096	61508.3	40924.9	20587.9
	2090s370	210335	64221.7	36161.1	14398.8
	2090s585	208166	65776.3	36381.4	14793.3
T.asiaticus	LGM	208403	71647.7	40711.1	4355.75
	MID	187704	87421.3	33690.1	16301.5
	Current	202112	56442.2	39727.4	26835.4
	2050s126	165260	67137.8	47943.3	44776.3
	2050s370	147814	45479.5	49043.6	82779.9
	2050s585	152251	69699.1	47023.7	56143.3
	2070s126	95162.4	63127.3	53154.2	113673
	2070s370	94389.8	62339.7	53776	114611
	2070s585	97061.1	62594.5	51244.4	114217
	2090s126	168186	66120.1	47520.9	43290
	2090s370	128088	54649.8	58812.5	83566.3
	2090s585	113954	60616	50587.8	99959.7
T.dschungaricus	LGM	324660	226.434	119.416	110.933
	MID	323168	1325.59	606.912	16.245
	Current	234558	44572.9	29325.4	16660.8
	2050s126	245458	36746	26772.5	16140.6
	2050s370	313896	5278.58	4238.72	1704.07
	2050s585	245397	34394	25129.5	20196.7
	2070s126	285582	29253.3	7897.65	2384.11
	2070s370	290086	27732.8	5903.42	1394.47
	2070s585	293398	26283.1	4477.11	958.453
	2090s126	247990	35886.8	25084.6	16155.5
	2090s370	249439	26014.7	21308	28355
	2090s585	249373	25711.8	20914.8	29117.3
T.lilacinus	LGM	225526	50130.6	30156.1	19304.3
	MID	277878	10576.1	16374.3	20288.7
	Current	258588	29788.1	17957.2	18783.7
	2050s126	269635	23831.6	12659	18991.7
	2050s370	141692	95722.9	58184.6	29517.7
	2050s585	274980	20851.1	11612.6	17673
	2070s126	286222	13324.1	14729	10841.9
	2070s370	286023	13350.8	14667.9	11075.8
	2070s585	286583	13072	13919.3	11543
	2090s126	269931	23695.8	12597.2	18892.9
	2090s370	290232	12907.9	9215.75	12761
	2090s585	298584	9601.79	7850.93	9080.57
