# Supplementary material for: Impacts of Climate Change on the Distribution of Suitable Habitats and Ecological Niche for Trollius Wildflowers in Ili River Valley, Tacheng, Altay Prefecture
Source: Plants (Basel). 2024 Jun 25;13(13):1752. doi: 10.3390/plants13131752 (PMC11243624; doi:10.3390/plants13131752)
Supplement: Supplementary file 1 [file plants-13-01752-s001.zip › plants-3039319-supplementary/supplementary files/Table_S3_the distance of gravity center transfer.xlsx]

## Sheet: Sheet1
Species	Peroid	Migration distance/km
T.altaicus	LGM-MID	39.469
	MID-Current	53.0269
	Current-2050s126	19.1699
	2050s126-2070s126	42.2301
	2070s126-2090s126	37.6546
	Current-2050s370	96.6367
	2050s370-2070s370	73.0843
	2070s370-2090s370	63.1707
	Current-2050s585	31.3145
	2050s585-2070s585	51.982
	2070s585-2090s585	54.0315
T.asiaticus	LGM-MID	131.146
	MID-Current	94.1501
	Current-2050s126	124.25
	2050s126-2070s126	72.1463
	2070s126-2090s126	72.1463
	Current-2050s370	64.3021
	2050s370-2070s370	131.423
	2070s370-2090s370	75.4857
	Current-2050s585	125.508
	2050s585-2070s585	80.8817
	2070s585-2090s585	57.6737
T.dschungaricus	LGM-MID	346.188
	MID-Current	351.462
	Current-2050s126	95.7598
	2050s126-2070s126	124.388
	2070s126-2090s126	124.597
	Current-2050s370	310.674
	2050s370-2070s370	129
	2070s370-2090s370	174.364
	Current-2050s585	67.5221
	2050s585-2070s585	192.419
	2070s585-2090s585	257.343
T.lilacinus	LGM-MID	180.763
	MID-Current	179.705
	Current-2050s126	65.6579
	2050s126-2070s126	202.991
	2070s126-2090s126	206.69
	Current-2050s370	117.64
	2050s370-2070s370	373.553
	2070s370-2090s370	214.131
	Current-2050s585	64.6121
	2050s585-2070s585	205.488
	2070s585-2090s585	60.422
